# Supplementary material for: Sulfated Polysaccharides as a Fighter with Protein Non-Physiological Aggregation: The Role of Polysaccharide Flexibility and Charge Density
Source: Int J Mol Sci. 2023 Nov 12;24(22):16223. doi: 10.3390/ijms242216223 (PMC10671430; doi:10.3390/ijms242216223)
Supplement: Supplementary file 1 [file ijms-24-16223-s001.zip]

Archive with 1 entries (1 files):
- ijms-2654729-supplementary.pdf
